# Supplementary material for: A chelicerate Wnt gene expression atlas: novel insights into the complexity of arthropod Wnt-patterning
Source: EvoDevo. 2021 Nov 9;12:12. doi: 10.1186/s13227-021-00182-1 (PMC8579682; doi:10.1186/s13227-021-00182-1)
Supplement: Supplementary file 11 — Additional file 11. Accession Numbers. [file 13227_2021_182_MOESM11_ESM.xlsx]

## Sheet: Sheet1
Accession Numbers
	Pholcus phalangioides				Acanthoscurria geniculata					Phalangium opilio
Wnt1	c104855_g3_i1				TRINITY_DN98907_c0_g1_i1					comp179026_c1_seq4; comp179026_c1_seq3; comp33468_c0_seq1
Wnt1.2	n.a.				TRINITY_DN82741_c1_g1_i5					n.a.
Wnt2	c100839_g1_i1				TRINITY_DN70434_c1_g1_i1					n.a.
Wnt4	c104722_g2_i2				TRINITY_DN66402_c1_g1_i1					comp175018_c0_seq1; comp210699_c0_seq1
Wnt4.2	n.a.				TRINITY_DN22838_c0_g1_i1					n.a.
Wnt5	c100246_g1_i3				TRINITY_DN64024_c0_g1_i3					comp175768_c0_seq13; comp183805_c0_seq8; comp124587_c0_seq1
Wnt6	c111740_g4_i1				TRINITY_DN68596_c0_g1_i1					comp71692_c0_seq1; comp184260_c0_seq7; comp176984_c0_seq7
Wnt7.1	c47853_g1_i2				TRINITY_DN75361_c0_g1_i2					comp186380_c1_seq1; comp142605_c0_seq1; comp86239_c0_seq1
Wnt7.2	c103422_g2_i1				TRINITY_DN110597_c0_g1_i1					n.a.
Wnt8	c93728_g1_i1				TRINITY_DN77370_c0_g1_i2					comp157960_c0_seq1; comp216524_c0_seq1
Wnt9	n.a.				n.a.					comp185491_c1_seq1; comp156707_c0_seq1; comp197928_c0_seq1; comp110292_c0_seq1; comp179459_c0_seq3; comp189044_c1_seq10; comp29760_c0_seq2
Wnt10	n.a.				n.a.					comp168965_c0_seq8; comp44066_c0_seq1; comp157078_c0_seq7; comp213023_c0_seq1
Wnt11.1	c545_g1_i1 ; c545_g1_i2				TRINITY_DN69200_c1_g1_i1				used degenerate primer	comp202686_c0_seq1
Wnt11.2	c110869_g1_i1				n.a.					n.a.
Wnt16	c111004_g2_i1				TRINITY_DN60488_c0_g1_i1					comp180159_c1_seq1
WntA	c105403_g1_i1				TRINITY_DN70458_c0_g1_i1				used degenerate primer	comp22908_c0_seq1
	Drosophila melanogaster				Tribolium castanteum					Euperipatoides kanangrensis					Parasteatoda tepidariorum
Wnt1	NP_523502.1				NP_001107822					ABY60732					XP_015906154
Wnt2	n.a.				n.a.					CDI40099					n.a.
Wnt4	n.a.				n.a.					CDI40100					NP_001310740
Wnt5	NP_476924.1				XP_974684					CDI40101					ADR79163
Wnt6	NP_609108.3				NP_001164137					CDI40102					n.a.
Wnt7	NP_476810.1				XP_015837628					CDI40103					NP_001310745
Wnt8	NP_650272.1				XP_971439					n.a.					XP_015906157
Wnt9	NP_476972.2				n.a.					CDI40104					NP_001310739
Wnt10	NP_609109.3				XP_015835532					CDI40105					NP_001310746
Wnt11	n.a.				XP_015835988					CDI40106					NP_001310760
Wnt16	n.a.				n.a.					CDI40107					n.a.
WntA	n.a.				n.a.					CDI40108					n.a.
															ADR79165
															ADR79166
															NP_001310769
															XP_015915580
